# Supplementary material for: Genome-wide analysis of p53 transcriptional programs in B cells upon exposure to genotoxic stress in vivo
Source: Oncotarget. 2015 Sep 5;6(28):24611–26. doi: 10.18632/oncotarget.5232 (PMC4694782; doi:10.18632/oncotarget.5232)
Supplement: Supplementary file 1 [file oncotarget-06-24611-s001.xlsx]

## Sheet: legend
x	p53-bound DEG
x	p53-bound DEG containing a motif with 0 spacer
x	p53-bound DEG containing a motif with 1-15 spacer
x	previously described p53 target gene
	new p53 targets validated in this study
1	Menendez et al., NAR 2013	p53 direct target genes (U2OS Trp53+/+ cells treated with Nutlin-3a or doxorubicin for 24h)
2	Kenzelmann et al., Genes & Dev 2013	p53-bound and p53-dependently DNA-damage regulated gene list - induced genes (Trp53+/+ and Trp53-/-MEFs treated with doxorubicin for 6h)
3	Kenzelmann et al., Genes & Dev 2013	p53-bound and p53-dependently DNA-damage regulated gene list - repressed genes (Trp53+/+ and Trp53-/- MEFs treated with doxorubicin for 6h)
4	Allen et al., eLife 2013	Genes upregulated at the transcriptional level in HCT116 p53 +/+ cells treated with Nutlin-3a for 1h as detected by GRO-seq
5	Nikulenkov et al, Cell Death and Differentiation 2012	All genes bound by p53 and upregulated upon Nutlin treatment in MCF7 cells (extracted from Allen et al., eLife 2013)
6	Schlereth et al, PLOS Genetics 2013	Genes bound and upregulated upon overexpression of p53 variants in SAOS2 cells (extracted from Allen et al., eLife 2013)
7	Wang et al, Cell Death and Differentiation 2013	Genes bound and upregulated upon overexpression of p53 in HCT116 p53-/- cells (extracted from Allen et al., eLife 2013)
8	Nikulenkov et al, Cell Death and Differentiation 2012; Schlereth et al, PLOS Genetics 2013; Wang et al, Cell Death and Differentiation 2013	Genes repressed in Nikulenkov's, Schelereth's and Wang's dataset (extracted from Allen et al., eLife 2013)
9	Riley et al., Nat Rev Mol Cell Biol. 2008	genes regulated by p53
10	Wei et al., Cell 2006	p53 target genes identified by ChIP-PET analysis
11	Li et al., Mol Cell 2012	p53 Targets in mES cells treated with doxorubicin for 8h

## Sheet: data
gene	p53-dep UP B cells	p53-dep UP non-B cells	p53-dep DOWN B cells	p53-dep DOWN non-B cells	1	2	3	4	5	6	7	8	9	10	11
Acot1	x														x
BC021614	x														x
Bet1l	x					x
Cacnb3	x
Camsap3	x
Ccdc58	x
Ccr4	x
Cdc34	x
Cdkn2c	x
Ckap2	x					x									x
Csrnp2	x
Ddit4	x					x		x	x				x	x	x
Dopey1	x														x
Dyrk3	x				x
Emd	x
Eng	x					x									x
Fam212a	x
Fam53b	x					x					x				x
Fbrsl1	x									x
Fosl1	x				x	x			x	x					x
Frrs1	x														x
Gtf3c1	x					x									x
Ldlrap1	x					x					x				x
Lzic	x														x
Mmp2	x												x		x
Olfr543	x
Pdcl	x
Pigf	x										x
Plekho2	x														x
Pmm1	x					x									x
Ptprv	x					x									x
Rogdi	x
Snx20	x														x
Sox4	x
Spc25	x					x
Spsb1	x									x	x				x
Stard3nl	x
Tek	x														x
Ulk1	x					x									x
Vps36	x
Zscan25	x
2010111I01Rik	x														x
2700097O09Rik	x
4933426M11Rik	x														x
6030468B19Rik	x
9330175E14Rik	x
Abcc5	x
Adipoq	x
Adprhl2	x
Ankrd9	x
Aprt	x														x
B630005N14Rik	x
Carhsp1	x					x									x
Ccdc64	x									x					x
Ccnf	x
Cd151	x														x
Celsr2	x					x			x						x
Clcn2	x
Cmc2	x
Cnbd2	x
Dstn	x					x									x
E130311K13Rik	x
Efna1	x					x
Ehd4	x					x									x
Exoc2	x														x
F8a	x
Fam110a	x
Fam129c	x														x
Fam228b	x
Foxo3	x					x									x
Gabpb1	x								x						x
Gatsl3	x
Gm13375	x
Gpr132	x														x
Gpr25	x
Gpr68	x
Gprc5a	x								x
Hdhd3	x
Hexim1	x								x
Hook2	x
Hpcal1	x					x									x
Icam1	x					x		x
Itm2a	x									x					x
Jak3	x														x
Jun	x														x
Junb	x
Kdelc1	x
Kdsr	x								x	x
Kif18b	x					x
Klhl22	x														x
Lyrm7	x
Mef2b	x
Mpg	x
Msh6	x					x								x
N4bp1	x														x
Notch1	x					x			x		x			x	x
Nudt14	x														x
Odf2	x														x
P2rx7	x														x
Parp10	x
Pdcd6ip	x					x									x
Piezo1	x
Pisd-ps1	x														x
Ppp1r36	x
Ppp2r5d	x					x									x
Prkd2	x														x
Prosc	x														x
Ptpn22	x
Rgcc	x
Robo3	x														x
Rps27l	x				x			x	x	x			x	x
Rrm2	x					x
Rrp36	x
Samsn1	x
Sap30	x
Scarf2	x
Sdhaf1	x														x
Sgsm2	x					x									x
Sik1	x										x
Slamf7	x
Smurf1	x														x
Stam	x
Tbxa2r	x						x				x				x
Tm7sf3	x				x			x	x	x					x
Tmc8	x														x
Tmtc3	x								x		x				x
Tor2a	x														x
Txnrd1	x
Ubac1	x														x
Unk	x
Upf3b	x
Wrap53	x					x									x
Zfp703	x
Zfp750	x					x									x
Zfpm1	x			x						x					x
2010320M18Rik	x
2310022A10Rik	x														x
5033406O09Rik	x
Ak1	x					x				x	x				x
Ankrd13b	x
Apold1	x
Apoo	x
Arap2	x					x									x
B3gnt7	x
BC022687	x					x									x
Bcl2l1	x								x
Bcl2l15	x
C030034I22Rik	x
Cad	x														x
Calm4	x
Casp7	x														x
Cbln2	x									x					x
Ccno	x
Celsr1	x														x
Clec4g	x														x
Cnga1	x										x
Crip2	x					x				x	x				x
Crocc	x														x
Csdc2	x
Dbp	x
Def6	x					x									x
E430016F16Rik	x
Egln3	x
Eny2	x
Espn	x					x									x
Fbxo34	x					x									x
Flnb	x
Gcfc2	x
Gfer	x
Gh	x
Gja1	x
Glipr2	x										x
Gm6225	x
Gm7904	x
Gm9961	x
Gss	x														x
Haus8	x
Hes5	x									x
Hist1h2bp	x
Hist1h3h	x
Hist1h4i	x
Icam5	x
Il2ra	x
Il7r	x
Itpripl1	x
Kazald1	x
Kcnc3	x
Kdm6b	x
Kifc5b	x
Ksr1	x							x		x					x
Lrrc28	x														x
Lztr1	x														x
Mapkbp1	x									x					x
Mdm4	x					x			x					x
Mfge8	x														x
Mgat5	x
Nanos1	x
Ncor2	x														x
Nfic	x
Nfu1	x
Nfyb	x														x
Nphp3	x
Nr4a1	x
Nsmce2	x
Nthl1	x
Orc5	x
Pcgf5	x										x
Pdrg1	x														x
Pitpnm2	x														x
Ppil3	x														x
Ppp1r15a	x
Ptplb	x														x
Qsox1	x														x
Rad51	x			x											x
Rad51b	x
Rarg	x
Rgs18	x
Rpusd2	x														x
Saa3	x
Scap	x														x
Sgpp1	x														x
Sirt3	x
Slmap	x														x
Snx16	x
Stag3	x
Steap3	x			x					x		x		x		x
Sucnr1	x
Tbc1d2	x					x				x					x
Tchp	x														x
Tesc	x
Tmem184b	x														x
Tmem19	x					x									x
Tnrc18	x						x
Trib2	x														x
Tsen54	x
Ufsp1	x														x
Vegfa	x
Vps26b	x
Wdr35	x														x
Zbtb10	x
Zfp35	x
Zfp53	x
Zfp692	x														x
4833418N02Rik	x	x
4930429B21Rik	x	x				x									x
9230114K14Rik	x	x
Aaas	x	x													x
Adam8	x	x					x								x
Aen	x	x						x		x	x				x
Aga	x	x
Akr1b10	x	x								x
Arhgef9	x	x													x
Bax	x	x			x	x		x	x	x	x		x	x
Bbc3	x	x			x	x		x	x				x		x
Bfsp2	x	x
Bhlhe41	x	x
Ccdc122	x	x													x
Ccng1	x	x				x		x	x		x		x		x
Cd80	x	x				x									x
Cdkn1a	x	x			x	x		x	x	x	x		x	x	x
Commd3	x	x
Cox6b2	x	x				x									x
Cpped1	x	x
Csnk1g1	x	x							x		x				x
Ctc1	x	x
Ctxn1	x	x													x
Dcaf4	x	x				x									x
Dcxr	x	x				x									x
Ddias	x	x
Dhx35	x	x													x
Dnm3	x	x
Fam198b	x	x			x										x
Fas	x	x			x	x		x	x		x		x		x
Gcdh	x	x													x
Glipr1	x	x
Gm16432	x	x
Gne	x	x				x									x
Lif	x	x				x			x	x	x		x
Map3k9	x	x													x
Mcam	x	x									x				x
Nudcd2	x	x
Plk2	x	x						x	x	x	x		x		x
Pmaip1	x	x				x			x	x	x				x
Psrc1	x	x				x			x						x
Ptpn14	x	x				x									x
Pvt1	x	x						x							x
Qpctl	x	x													x
Rab40c	x	x													x
Rap2b	x	x				x			x						x
Rhod	x	x				x		x	x						x
Slc19a2	x	x				x					x				x
Slc22a12	x	x
Slc2a9	x	x				x									x
Sulf2	x	x			x	x		x	x	x	x				x
Svop	x	x				x									x
Thyn1	x	x
Tnfrsf18	x	x				x									x
Ttll9	x	x				x									x
Txlnb	x	x													x
Zak	x	x			x							x
Zfp365	x	x				x									x
Zmat3	x	x			x			x	x	x	x				x
4930550C14Rik	x	x													x
9030617O03Rik	x	x													x
A330023F24Rik	x	x
Abcd4	x	x													x
Ahi1	x	x													x
Aldh4a1	x	x													x
Apaf1	x	x						x			x		x		x
Apobec1	x	x				x									x
Arrdc3	x	x
Ass1	x	x						x							x
BC026585	x	x
Bscl2	x	x													x
Cby1	x	x													x
Cers4	x	x
Cpt1c	x	x				x									x
Cyp2u1	x	x				x									x
Dact3	x	x
Dffb	x	x				x									x
Dzip1	x	x													x
Epha2	x	x			x	x			x	x	x		x		x
Eppk1	x	x								x					x
Ercc5	x	x				x									x
Exoc4	x	x				x
Fam168a	x	x													x
Fam212b	x	x						x
Fan1	x	x
Fbxw9	x	x				x									x
Gdf15	x	x			x	x		x	x	x	x		x
Gna15	x	x													x
Grhl3	x	x			x	x									x
Gtse1	x	x													x
H2afj	x	x
Hdac4	x	x
Hmgcll1	x	x													x
Hspa2	x	x
Ikbke	x	x													x
Irak1bp1	x	x
Klhl26	x	x				x									x
Mapkapk3	x	x				x									x
Matn1	x	x													x
Mdm2	x	x			x	x		x	x	x	x		x		x
Mettl6	x	x				x									x
Mgmt	x	x													x
Mx1	x	x
Mybl1	x	x				x								x	x
Myo3b	x	x
Nr4a3	x	x									x
Pcdhgc3	x	x				x
Phlda3	x	x						x	x	x	x				x
Pidd1	x	x
Ppm1d	x	x			x	x		x	x	x	x				x
Prrg4	x	x				x					x				x
Pskh1	x	x
Ptp4a3	x	x				x									x
Rad51d	x	x
Rasal2	x	x			x							x
Rnf169	x	x													x
Sac3d1	x	x						x	x	x
Serpine2	x	x				x									x
Sesn2	x	x				x		x	x	x	x				x
Setd4	x	x
Slc12a8	x	x													x
Slc37a2	x	x									x				x
Slc39a14	x	x													x
Snai1	x	x
St14	x	x				x									x
Tef	x	x				x									x
Thumpd2	x	x													x
Tmem150a	x	x													x
Tnfrsf10b	x	x			x	x		x	x		x		x	x	x
Tnfsf4	x	x								x					x
Trim32	x	x							x
Trim7	x	x				x					x				x
Trp53inp1	x	x				x									x
Trpm2	x	x											x
Vopp1	x	x
Abcb1b	x	x													x
Arhgap35	x	x
Arl13b	x	x													x
Bambi	x	x									x
Bcl2l11	x	x									x
Bloc1s2	x	x			x			x	x	x					x
Ccin	x	x
Cdc42bpg	x	x				x		x							x
Crem	x	x
Csf1	x	x					x			x					x
Ddit4l	x	x				x									x
Dscam	x	x
Egf	x	x
Ei24	x	x				x				x					x
Enc1	x	x			x				x		x
Erich1	x	x
Fuca1	x	x			x					x					x
Gdpd5	x	x				x					x				x
Gnb1l	x	x													x
Gpr55	x	x
Gria3	x	x				x									x
Hic1	x	x											x		x
Lacc1	x	x
Lpin1	x	x				x			x						x
Lrp11	x	x
Lrrc16b	x	x
Map3k8	x	x													x
Mtmr10	x	x				x									x
Nod2	x	x													x
Npr2	x	x				x									x
Oxld1	x	x
Plb1	x	x
Plekha7	x	x
Polk	x	x				x									x
Ptpdc1	x	x													x
Rap2a	x	x				x									x
Rasd1	x	x													x
Rbl2	x	x				x			x						x
Sarm1	x	x													x
Scd2	x	x
Scn4b	x	x			x	x
Slc25a36	x	x
Slc25a42	x	x													x
Slc35d1	x	x								x	x				x
Socs3	x	x
Tctn1	x	x													x
Tert	x	x													x
Tex14	x	x							x
Tmem5	x	x
Tmem63b	x	x				x		x							x
Vmac	x	x
Wdr91	x	x													x
Zfp219	x	x				x
Zfp385a	x	x				x									x
Zfp428	x	x
Zfp456	x	x
Zfp688	x	x													x
Zfp874a	x	x
Zfp958	x	x
4930519G04Rik		x
5430427O19Rik		x
Ccdc62		x
Cd200r1		x
Cd300lf		x													x
Clmp		x
Dapk1		x				x					x				x
Eid2b		x								x
Ephx1		x				x									x
Il1rap		x									x
Kcnk10		x
Kdm4d		x
Mapre3		x				x					x				x
Meig1		x
Mybpc2		x													x
Oscp1		x
Pid1		x
Rapgef3		x
Rnd1		x
Sfxn5		x
Tet1		x
Tex2		x													x
Tmem141		x													x
Tnfsf8		x
Zc3h6		x									x				x
4930524B15Rik		x
Axdnd1		x
Mmrn2		x				x									x
Sytl1		x			x	x		x							x
Thap6		x													x
Thrb		x
Ugt1a2		x
Vcan		x						x		x	x		x		x
Wnt10b		x
1600014C10Rik		x													x
1810043G02Rik		x
2010002M12Rik		x
6330416G13Rik		x
AU019990		x
Adrb2		x				x				x					x
Afmid		x				x									x
Aloxe3		x
Amn1		x
B930041F14Rik		x
Batf		x
Car12		x													x
Casp4		x
Cass4		x
Ccdc96		x
Cct6b		x
Cdh23		x
Cdkl3		x
Clec2g		x
Ctla4		x
Cxcl10		x													x
Dnajc12		x
Dock4		x									x				x
Eif2ak3		x
Entpd1		x
Fam102b		x								x					x
Fggy		x
G630090E17Rik		x
Ggta1		x				x
Gm166		x
Gpr82		x
Icos		x
Ifit2		x
Il18		x
Il1b		x
Letm2		x													x
Mcemp1		x
Mir22hg		x
Mpzl3		x
Mthfr		x
Mx2		x
Nlrp1c-ps		x
Nmnat1		x
Oasl1		x	x
P2ry12		x
P2ry13		x
Pde8a		x
Plekha4		x
Ppp1r3b		x
Rgl1		x			x										x
Rhbdf2		x				x				x	x
Rhob		x
Rnase2b		x
Rora		x
Sh3yl1		x													x
Slc15a3		x
Slfn5		x
Smim3		x
Tas2r143		x
Tha1		x
Tigit		x
Tlr13		x
Tmem191c		x
Trim30b		x
Wnt10a		x
Zeb2os		x
Zmynd12		x
1110001J03Rik			x	x
Abhd17a			x	x
Agfg2			x	x
Amigo2			x	x
Anln			x	x								x	x
Atad2			x	x	x				x			x
Bard1			x	x
Bcl6b			x	x
Bend5			x	x
Casc5			x	x
Ccna2			x	x
Cdk1			x	x
Ect2			x	x
Endod1			x	x
Espl1			x	x			x
Fancb			x	x
Gfi1b			x	x
Gmnn			x	x
Gypa			x	x											x
Hbb-b1			x	x
Hemgn			x	x
Hist1h2ab			x	x
Hspa4l			x	x				x	x	x	x
Lpar5			x	x
Mgst3			x	x
Mis18bp1			x	x
Ncapg			x	x
Ogn			x	x
Pold1			x	x
Rhobtb2			x	x
Rhof			x	x
Sgol1			x	x
Slc39a8			x	x
Stil			x	x
Tpx2			x	x
Uchl3			x	x
Vpreb3			x	x
Wrb			x	x			x
Zfp367			x	x
9430038I01Rik			x
Acsl1			x
Adat3			x
Afp			x
Alkbh5			x
Alms1			x
Alpk2			x
Amz1			x
Angptl4			x
Ankrd32			x
Aph1b			x
Arid3a			x								x		x
Atxn3			x						x
Bend6			x
Ccbl2			x
Ccdc112			x
Ccdc79			x
Ccnb1			x
Cd180			x
Cd1d1			x
Cd2			x
Cd36			x
Cdh17			x
Cobll1			x								x				x
Dok4			x
Dpysl2			x
Dscc1			x									x
Dtl			x
Dyrk4			x
Eef2k			x
Entpd5			x
Esco2			x
Fam26f			x
Fbxw13			x
Ffar1			x
Ffar2			x
Fgd2			x
Fh1			x
Gbp2			x
Gins1			x
Gm14446			x
Gm6377			x
Gsn			x						x						x
Gstk1			x
Gt(ROSA)26Sor			x
H2-Eb2			x
Hk3			x
Hopx			x
Hspa12a			x								x				x
Il12rb1			x
Kctd7			x
Kif11			x
Kif14			x
Kif2c			x
Lyl1			x
Mcoln2			x
Mcoln3			x
Me2			x
Mir1941			x
Mmgt2			x
Mob3b			x
Myadm			x
Ndufaf3			x
Nebl			x
Nsmce1			x
Nucb2			x
Nuf2			x
Pank1			x		x			x	x
Papd7			x
Pde4a			x												x
Pqlc2			x
Prg3			x
Prr11			x
Pxdc1			x
Rab30			x
Rgs13			x
Rnf43			x
Rsad2			x
S1pr1			x
Sacm1l			x
Scimp			x
Serpinb1a			x
Sertad3			x
Slamf1			x
Slc25a25			x								x
Slc46a3			x
Slco4a1			x												x
Tespa1			x
Tlr3			x		x						x
Tlr4			x
Tmem109			x
Tmem126b			x
Tmem154			x
Tmem216			x
Tmem39b			x
Tmem50b			x
Tmx1			x
Tnni2			x
Top2a			x
Ube2l6			x
Uhrf1			x
Vma21			x
1110038B12Rik				x
1600002H07Rik				x
2410127L17Rik				x
4930427A07Rik				x
A230056P14Rik				x
Agbl1				x
Alad				x											x
Aldh18a1				x
Alkbh7				x
Alkbh8				x
Apitd1				x
Armc6				x
Arv1				x
Atad5				x
Atic				x
B3gnt5				x
Bank1				x
Blvrb				x
Bub1b				x
Bysl				x
C1qbp				x
Cacybp				x
Car2				x
Caskin2				x
Cbx5				x
Cdc25c				x								x	x
Cdc6				x
Cdca4				x
Cdca5				x
Cdk4				x
Cdkl1				x											x
Cdt1				x
Cenpe				x
Cenpf				x
Cenph				x
Cenpi				x
Cenpp				x
Chaf1a				x
Chaf1b				x
Chek1				x
Chst3				x						x	x
Cpox				x											x
Cr2				x
D030056L22Rik				x
Dclk2				x
Dctd				x
Depdc1a				x
Dpf3				x
Dtx1				x
Dut				x		x
Eef1e1				x
Ercc6l				x
Faim3				x
Fancm				x
Fbxo5				x
Fcrla				x
Fdps				x
Fignl1				x
Gemin6				x
Gga2				x
Ggt1				x
Gins2				x
Gsg2				x
Gstp2				x
Heatr2				x
Hells				x
Hif3a				x
Hist1h1a				x
Hist1h2ah				x
Hist1h2bh				x
Hist2h2ab				x
Hist3h2ba				x
Hist3h2bb-ps				x
Hmbs				x			x
Hsph1				x
Iba57				x
Id3				x
Idi1				x
Ifrd2				x
Kcnn4				x			x	x	x						x
Kif20a				x
Kif22				x
Lphn2				x
Lsm2				x
Mad2l1				x
Mbd3				x
Mcm2				x
Mcm3				x
Mcm6				x
Mcm7				x
Mesdc1				x						x
Metap2				x
Mfhas1				x						x
Minpp1				x
Mms22l				x
Mns1				x
Mogs				x
Mtfp1				x
Mtss1				x
Muc13				x
Mum1				x
Mybl2				x
Myc				x
Mycn				x
Naf1				x
Ncapg2				x
Ndc1				x
Ndufaf4				x
Nedd4				x
Nme6				x
Nudt19				x
Nudt9				x
Nup85				x
Oip5				x
Pabpc4				x											x
Pask				x
Pfkm				x											x
Pif1				x
Pitrm1				x
Plekhg2				x
Plk4				x
Pmf1				x
Poc1a				x
Pold2				x
Polq				x
Ppat				x
Ppil1				x
Ppm1l				x							x
Pprc1				x
Prdx3				x
Psat1				x
Ptch1				x
Pusl1				x
Racgap1				x
Rad54b				x
Ralgps2				x
Rcc1				x
Reep4				x
Rfc3				x					x
Rfc4				x
Rrm1				x
Sapcd2				x
Scamp4				x
Shcbp1				x
Siglecg				x			x
Slc17a9				x
Slc19a1				x
Slc25a37				x
Slc43a1				x
Slc7a1				x
Slc7a5				x
Smc2				x
Smpd3				x
Snn				x						x	x
Suv39h1				x											x
Tacc3				x
Tcf3				x
Tex30				x
Tfap4				x
Tfrc				x
Them6				x
Thop1				x
Thy1				x
Tmem107				x
Tmem120b				x			x
Tnfaip8l1				x						x
Tonsl				x
Traip				x
Troap				x
Tspan32				x
Ttll12				x											x
Tuba1b				x
Tusc3				x
Ubap2				x
Ube2t				x
Ung				x
Uros				x
Wdhd1				x
Wdr59				x
Wdr60				x
Xrcc2				x
Yars				x
Zbtb45				x
Zdhhc14				x
