# Supplementary material for: Genome-wide analysis of p53 transcriptional programs in B cells upon exposure to genotoxic stress in vivo
Source: Oncotarget. 2015 Sep 5;6(28):24611–26. doi: 10.18632/oncotarget.5232 (PMC4694782; doi:10.18632/oncotarget.5232)
Supplement: Supplementary file 2 [file oncotarget-06-24611-s002.xlsx]

## Sheet: Foglio1
Primers for ChIP-qPCR
Cdkn1a	for	TAGCTTTCTGGCCTTCAGGA
	rev	GGGGTCTCTGTCTCCATTCA
Mdm2	for	GGTGCCTGGTCCCGGACTCGC
	rev	AGAGGGTCCCCCAGGGGTGTC
Primers for RT-PCR
4833418N02Rik	for	GTTCAAAGGACTCTGGGCGG
	rev	TCAGCACTCAGGATGCTTGG
9230114K14Rik	for	GTGGCAAAGCAGGACACAAT
	rev	TTCTTCCACCTTCTTGGTGGC
Aga	for	AGAGGAGGAGATGACCCAGC
	rev	TGTTGCAAGCAGCACCATAAC
Bfsp2	for	GCAGAGATCCGCTCAGAGAC
	rev	TGGTTTTCCCATTAGTTGTTCTCC
Bhlhe41	for	GGGGCATTTGGAGAAAGCAG
	rev	GAGCGCTCCCCATTCTGTAA
Commd3	for	ATGGAGCTCTCGGAGTCTGT
	rev	GTATGGGTGATCTAGCGCGG
Ctc1	for	GCCCTTCAGCTACAGCTTTG
	rev	AGCACTCTGACTCCAGGACA
4632434I11Rik	for	GCCTCAGTACTTGCTGTCCA
	rev	GGGACAAGTAAACCTTTTGGACTC
Dnm3	for	TCTGTAGGGAGCAACAAAACTGA
	rev	ACTTGCCTCTCCAACTGTGG
Glipr1	for	CGTGCAGTGATTGCCCAAAA
	rev	CAGAGTAGTAACGTGAGACCTGG
Gm16432	for	GCAAAGAAACCTTCACTGTCATCA
	rev	CTCGCAGGACATCCTTAAAGC
Nudcd2	for	AAGGAACATGGACTTTGGAGTCT
	rev	GCCCTTCGTGTAGTTCCCTG
Thyn1	for	GGCGTTTGGGTGGTTTTAGA
	rev	CAGTCCCAGTCTGCCTCTTG
TBP	for	TAATCCCAAGCGATTTGCTG
	rev	CAGTTGTCCGTGGCTCTCTT
